# Supplementary material for: Microwave-Assisted Base-Free Oxidation of Glucose with H2O2 on Gold- and Manganese-Containing SBA-15—Insight into Factors Affecting the Reaction Pathway
Source: Int J Mol Sci. 2022 Apr 22;23(9):4639. doi: 10.3390/ijms23094639 (PMC9102529; doi:10.3390/ijms23094639)
Supplement: Supplementary file 1 [file ijms-23-04639-s001.zip]

Archive with 1 entries (1 files):
- ijms-1674560-supplementary.pdf
